# Supplementary material for: Calcium Ion Flow Permeates Cells through SOCs to Promote Cathode-Directed Galvanotaxis
Source: PLoS One. 2015 Oct 8;10(10):e0139865. doi: 10.1371/journal.pone.0139865 (PMC4598171; doi:10.1371/journal.pone.0139865)
Supplement: S2 Table — (XLSX) [file pone.0139865.s009.xlsx]

## Sheet: Sheet2
S2 Table. Raw data of Fig 3B.
Time(min)	0	10	20	30	60
OD	0.1277	0.124	0.1092	0.1018	0.100563
	0.1279	0.1245	0.109	0.1279	0.083563
	0.12565	0.10405	0.10765	0.10125	0.074763
	0.11385	0.11745	0.11165	0.13185	0.095655
	0.1175	0.0933	0.1017	0.098	0.072155
	0.1375	0.0983	0.0949	0.0964	0.09193
	0.125933	0.123233	0.130233	0.115533	0.11803
	0.118333	0.120833	0.120533	0.110433	0.09138
	0.130033	0.106833	0.100833	0.093433	0.12198
	0.123833	0.110033	0.109633	0.084633	0.051455
	0.131625	0.121725	0.116125	0.105525	0.095645
	0.137625	0.098625	0.102125	0.082025	0.06178
	0.107225	0.083025	0.066825	0.061325	0.06238
	0.105125	0.083425	0.064725	0.105515	0.08813
	0.11785	0.12945	0.10025	0.07165	0.08268
	0.12195	0.08885	0.08055	0.07225	0.08653
	0.14265	0.09915	0.07775	0.06725	0.105663
	0.11215	0.12555	0.08305	0.09675	0.05738
	0.13805	0.10385	0.09375	0.06025	0.08688
	0.12235	0.10135	0.11245	0.09255	0.05038
Average	0.124242	0.107877	0.0996466	0.0938161	0.0839461
Calcium concentration (mmol)	2.88±0.05	2.50±0.08	2.31±0.09	2.18±0.11	1.95±0.11
