# Supplementary material for: Calcium Ion Flow Permeates Cells through SOCs to Promote Cathode-Directed Galvanotaxis
Source: PLoS One. 2015 Oct 8;10(10):e0139865. doi: 10.1371/journal.pone.0139865 (PMC4598171; doi:10.1371/journal.pone.0139865)
Supplement: S3 Table — (XLSX) [file pone.0139865.s010.xlsx]

## Sheet: Sheet1
S3 Table. Raw data of Figs 2, 3, 4 and 6.
EF	Condition	Mean Speed (μm/h)			Vector Speed (μm/h)			Direction (cosθ)
		team1	team2	team3	team1	team2	team3	team1	team2	team3
5 V/cm	Constant	11.3508	19.9261	22.3189	10.0634	18.8143	22.3146	0.886585	0.9442	0.999808
		25.1272	12.8685	8.80534	24.9398	12.2511	7.87574	0.992543	0.952029	0.894427
		10.8617	16.7699	11.2491	9.6259	16.6266	10.9385	0.886225	0.991454	0.972387
		3.52757	11.3529	22.5334	3.06279	10.2822	22.5334	0.868243	0.90569	1
		10.5737	12.7901	4.51007	9.6259	12.4699	4.37541	0.910366	0.974965	0.970143
		3.94394	19.6077	20.2702	3.28156	19.2518	16.6266	0.83205	0.981847	0.820245
		11.4285	7.2492	12.3755	11.3761	7.21943	12.2511	0.995409	0.995893	0.989949
		19.4706	2.44593	11.9546	17.5016	2.40648	9.84467	0.898876	0.98387	0.823508
		19.9093	12.2999	17.2995	19.9081	7.65697	17.0641	0.99994	0.622524	0.986394
		8.80806	11.8318	10.1981	8.53205	11.1573	9.40713	0.968664	0.94299	0.922441
0 V/cm	-	11.1372	3.06876	3.94631	-10.1455	0.191424	0.957121	-0.910954	0.0623783	0.242536
		10.8032	1.63553	14.7595	-1.33997	0.574273	14.7397	-0.124035	0.351123	0.998653
		8.52859	3.65715	5.02466	5.93415	-2.48851	-4.7856	0.695795	-0.680451	-0.952424
		10.7009	5.52484	9.88201	7.84839	-1.33997	3.63706	0.73343	-0.242536	0.368048
		7.02034	15.698	10.3387	6.317	0.191424	0.191424	0.899814	0.0121942	0.0185153
		2.68677	6.47738	9.88201	-0.191424	-2.10567	-9.76263	-0.0712471	-0.32508	-0.98792
		9.72503	13.7039	6.1999	-1.72282	2.87136	-0.957121	-0.177153	0.209529	-0.154377
		4.80089	7.45572	7.98723	-4.7856	-3.63706	-5.5513	-0.996815	-0.487821	-0.695022
		5.15425	3.45095	6.08054	4.40276	-2.87136	2.87136	0.854199	-0.83205	0.472221
		5.9094	6.12856	18.4851	2.48851	0.191424	-9.76263	0.421111	0.0312348	-0.528136
5 V/cm	0.1Hz 50%	3.02545	10.2174	6.72964	2.9534	9.51652	6.6725	0.976187	0.931401	0.99151
		3.72071	4.15808	4.41488	-0.109385	1.85955	2.9534	-0.0293991	0.447214	0.668965
		1.71215	10.1469	5.21046	-0.765697	7.54758	4.04725	-0.447214	0.74383	0.776756
		4.39315	5.64686	7.34186	-1.42201	2.07832	7.32881	-0.323688	0.368048	0.998223
		7.50625	7.16035	4.74913	7.11004	4.04725	4.70357	0.947216	0.565231	0.990405
		4.60069	0.328156	8.51872	4.04725	-0.328156	7.76635	0.879707	-1	0.911681
		0.854326	3.50204	2.10122	0.546926	3.39094	1.64078	0.640184	0.968277	0.780869
		1.79405	2.91261	2.76725	-1.42201	-1.64078	2.62525	-0.792624	-0.563337	0.948683
		1.03194	3.53435	2.11258	-0.546926	1.31262	-0.765697	-0.529999	0.371391	-0.362446
		9.96367	6.11482	6.55673	9.95406	2.73463	5.79742	0.999035	0.447214	0.884193
5 V/cm	10Hz 50%	1.95674	4.24775	5.91085	1.75016	0.875082	-4.59418	0.894427	0.20601	-0.777245
		2.36636	5.67961	2.56064	-1.96893	5.46926	-0.875082	-0.83205	0.962964	-0.341743
		4.98874	14.9166	2.25238	-1.31262	14.8764	1.96893	-0.263117	0.997308	0.874157
		2.18771	2.16572	3.9621	0	1.53139	0.437541	0	0.707107	0.110432
		2.44593	3.28884	4.6972	0.437541	0.218771	4.15664	0.178885	0.066519	0.884918
		2.63435	6.83461	5.87023	-1.75016	-5.25049	-2.62525	-0.664364	-0.768221	-0.447214
		10.469	1.11552	2.35623	10.2822	1.09385	-2.18771	0.982155	0.980581	-0.928477
		1.33073	4.11032	2.35623	-0.218771	1.75016	2.18771	-0.164399	0.425797	0.928477
		3.82066	5.62457	2.28403	3.7191	5.46926	0.656312	0.973417	0.972387	0.287348
		2.80163	4.67678	2.18771	2.18771	-0.875082	-2.18771	0.780869	-0.187112	-1
5 V/cm	1000Hz 50%	8.86561	18.5172	6.85297	-1.42201	-9.73529	-6.23496	-0.160396	-0.525744	-0.909819
		9.14463	2.49676	5.09904	-9.07898	-1.20324	4.70357	-0.99282	-0.481919	0.922441
		10.5016	2.46784	7.53489	9.73529	0.546926	7.32881	0.927033	0.221621	0.97265
		3.39799	4.94658	10.5289	-1.85955	4.04725	0.765697	-0.547249	0.818192	0.0727236
		1.5353	4.79427	3.36971	-0.109385	-4.26602	0.765697	-0.0712471	-0.889817	0.22723
		12.2926	9.49638	4.79427	-2.51586	8.64144	2.73463	-0.204665	0.909972	0.570396
		4.67294	11.9451	2.2444	-2.51586	4.26602	-1.64078	-0.538389	0.357137	-0.731055
		4.59548	4.40403	5.57006	3.60971	4.26602	-1.85955	0.785492	0.968664	-0.333847
		2.86289	7.25992	1.35302	2.07832	-0.765697	-0.328156	0.725953	-0.105469	-0.242536
		8.30536	10.8732	2.86289	-1.85955	6.45373	-0.328156	-0.223898	0.593542	-0.114624
5 V/cm	0.1Hz 75%	2.49437	5.79226	6.18776	2.40648	5.68803	6.12557	0.964764	0.982006	0.989949
		6.56676	3.39623	5.4165	6.56312	3.28156	3.7191	0.999445	0.966235	0.686624
		7.09909	3.4243	12.5388	3.93787	1.53139	8.53205	0.5547	0.447214	0.680451
		3.45907	2.62525	2.70604	1.96893	2.62525	2.62525	0.56921	1	0.970143
		5.2596	2.18771	3.13232	5.03172	1.75016	3.06279	0.956674	0.8	0.977802
		2.9756	1.76378	9.12826	1.75016	1.75016	6.34434	0.588172	0.992278	0.695022
		2.74119	16.2259	2.84402	1.31262	16.189	2.84402	0.478852	0.997725	1
		5.68803	2.64341	5.48674	2.18771	-1.09385	5.03172	0.384615	-0.413803	0.91707
		7.64133	4.93569	0.875082	3.06279	4.81295	0	0.400819	0.975133	0
		1.27564	1.17812	0.691813	0.656312	1.09385	0.218771	0.514496	0.928477	0.316228
5 V/cm	10Hz 75%	10.0355	12.1765	47.6677	-1.27616	6.63604	-8.16743	-0.127164	0.544988	-0.171341
		10.978	7.41932	7.18741	10.4645	4.84941	7.1465	0.953231	0.65362	0.994309
		4.60127	17.222	5.62091	4.33895	13.2721	4.33895	0.94299	0.770645	0.77193
		13.6065	8.57975	5.6035	12.5064	7.9122	4.84941	0.919145	0.922194	0.865426
		7.1191	3.22846	7.67396	6.89127	3.06279	7.65697	0.967997	0.948683	0.997785
		3.19805	6.40119	10.0582	2.80755	2.55232	8.16743	0.877896	0.398726	0.812015
		7.22357	10.5111	14.4967	6.12557	9.18836	13.0168	0.847998	0.874157	0.897921
		9.20253	12.2618	16.1201	9.18836	12.2511	14.8035	0.99846	0.999133	0.918324
		17.5425	19.2121	5.95846	17.3558	18.1215	4.08372	0.989359	0.943235	0.685365
		4.1155	11.5561	9.45738	4.08372	11.4855	9.44359	0.992278	0.993884	0.998542
5 V/cm	1000Hz 75%	3.28884	5.10725	7.88788	3.28156	3.50033	4.37541	0.997785	0.685365	0.5547
		10.833	11.2937	12.2296	7.4382	8.09451	5.46926	0.686624	0.716726	0.447214
		4.64082	10.684	13.8984	4.59418	10.501	6.56312	0.989949	0.982872	0.472221
		3.28884	5.60326	9.75677	3.28156	3.50033	7.21943	0.997785	0.624695	0.73994
		2.28403	8.88381	2.9756	0.656312	7.00066	2.40648	0.287348	0.788024	0.808736
		7.01432	2.25238	0.691813	7.00066	1.09385	0.656312	0.998053	0.485643	0.948683
		18.6777	8.92412	8.14167	18.158	8.75082	7.00066	0.972174	0.980581	0.859855
		7.21611	7.21943	12.4373	7.00066	7.21943	7.87574	0.970143	1	0.633238
		8.41627	1.33073	13.0842	8.31328	1.31262	12.2511	0.987763	0.986394	0.936329
		6.69309	6.29892	14.5987	6.56312	5.9068	12.6887	0.980581	0.937749	0.869164
5 V/cm	Anion-exchange membrane	14.8675	9.11368	5.49345	0	9.04977	5.38677	0	0.992988	0.980581
		4.92293	21.4001	14.7042	4.52489	9.04977	8.40336	0.919145	0.422885	0.571494
		7.78384	2.03275	12.1965	-0.646412	-1.07735	10.3426	-0.0830455	-0.529999	0.847998
		3.01659	11.7328	8.52404	0	8.18789	8.18789	0	0.697865	0.960564
		16.032	4.53001	6.282	9.48072	4.52489	5.38677	0.591364	0.998868	0.857493
		4.73055	4.72564	7.99858	2.37018	3.44753	-3.663	0.501036	0.729537	-0.457957
		11.7565	3.93197	6.7108	5.1713	3.87847	0.646412	0.439867	0.986394	0.0963242
		8.52404	9.09072	11.3117	8.18789	7.75695	10.7735	0.960564	0.853282	0.952424
		13.59	4.39476	10.5074	13.5747	4.30942	9.26524	0.998868	0.980581	0.881785
		1.52361	2.43777	6.69348	1.5083	1.72377	3.663	0.989949	0.707107	0.547249
3 V/cm	Constant	4.95263	3.9043	6.50635	4.92234	3.82848	1.85955	0.993884	0.980581	0.285805
		7.77944	5.38771	5.74038	6.89127	5.35988	2.9534	0.885832	0.994834	0.514496
		6.23592	6.01718	16.1038	6.23496	6.01619	15.6421	0.999846	0.999835	0.971329
		4.92355	6.01718	4.16527	4.92234	6.01619	4.04725	0.999753	0.999835	0.971668
		13.2902	6.89214	3.53096	13.2356	5.57865	3.39094	0.995893	0.809422	0.960346
		8.59214	10.1121	14.3532	7.32881	9.73529	3.60971	0.852967	0.962739	0.251491
		1.70164	11.3892	6.34529	1.20324	11.3761	6.34434	0.707107	0.998846	0.999851
		6.71629	4.37814	10.7454	6.45373	4.26602	10.3916	0.960907	0.974391	0.967075
		9.54226	5.62244	10.225	8.64144	3.39094	9.07898	0.905597	0.603108	0.887916
		11.5938	8.00383	9.53912	10.3916	7.98512	8.53205	0.896306	0.997663	0.894427
1.5 V/cm	Constant	8.55726	11.6504	10.5827	8.53205	9.6259	9.18836	0.997054	0.826227	0.868243
		3.82692	7.88788	2.44593	3.28156	7.4382	1.09385	0.857493	0.94299	0.447214
		3.10931	6.06669	4.22516	1.96893	5.46926	3.93787	0.633238	0.901523	0.932005
		4.11032	5.9512	6.56312	3.7191	4.81295	3.93787	0.904819	0.808736	0.6
		13.7686	4.29816	12.8405	9.84467	4.15664	11.8136	0.715007	0.967075	0.920024
		6.59585	6.40441	2.07544	6.56312	6.34434	1.96893	0.995037	0.990621	0.948683
		5.70484	12.391	5.32292	4.81295	8.31328	5.25049	0.843661	0.670913	0.986394
		9.13874	2.76725	5.89058	1.75016	2.62525	5.68803	0.19151	0.948683	0.965616
		3.64107	7.68193	9.96307	1.96893	7.21943	9.40713	0.540758	0.939793	0.9442
		6.00723	6.43795	3.28156	5.03172	6.34434	1.96893	0.837611	0.98546	0.6
1 V/cm	Constant	2.47994	3.74155	2.78879	1.64078	2.9534	2.51586	0.661622	0.789352	0.902134
		6.78012	5.25277	1.24718	6.45373	4.4848	-0.765697	0.951861	0.853796	-0.613941
		3.86735	1.12619	4.54969	2.73463	0.546926	4.04725	0.707107	0.485643	0.889567
		4.26743	0.63782	6.82234	4.26602	0.328156	6.6725	0.999671	0.514496	0.978036
		4.3672	7.56105	2.32041	4.04725	7.32881	1.64078	0.926739	0.969286	0.707107
		2.10407	6.03307	5.63095	-1.85955	5.57865	5.14111	-0.883788	0.924678	0.913009
		7.3687	6.49899	3.61137	7.32881	4.70357	2.07832	0.994586	0.723738	0.575493
		5.5453	5.81493	7.13105	5.14111	5.57865	5.35988	0.92711	0.959366	0.751626
		2.0812	1.42621	2.90644	0.109385	0.765697	2.73463	0.0525588	0.536875	0.940887
		5.72368	6.8083	5.83137	5.14111	4.92234	5.35988	0.898217	0.722991	0.919145
0.75 V/cm	Constant	4.11905	2.57462	2.90644	4.04725	2.51586	2.73463	0.98257	0.977176	0.940887
		4.6434	1.81065	10.9876	4.4848	1.64078	7.54758	0.965843	0.906183	0.686916
		2.49916	5.44954	2.32041	2.29709	-3.39094	2.29709	0.919145	-0.622244	0.989949
		3.97717	1.55466	5.52802	3.39094	-0.984467	4.92234	0.852601	-0.633238	0.890435
		5.11427	13.4299	2.78879	3.82848	12.5793	1.85955	0.748588	0.936663	0.666795
		3.1891	2.90644	0.940968	3.17217	2.73463	0.546926	0.994692	0.940887	0.581238
		4.35623	6.37257	2.59315	2.73463	4.92234	2.29709	0.627752	0.772425	0.885832
		0.345907	1.81065	4.39995	0.328156	-1.64078	2.51586	0.948683	-0.906183	0.571793
		0.773471	8.69733	1.64442	0.765697	6.6725	0.109385	0.989949	0.767189	0.066519
		2.8229	6.24359	3.65091	2.29709	-6.23496	3.60971	0.813733	-0.998618	0.988716
5 V/cm	DMSO	11.8318	13.8155	16.2215	11.8136	13.5638	15.9702	0.99846	0.98178	0.984511
		4.61497	18.6918	13.8587	3.93787	17.9392	13.5638	0.853282	0.959737	0.978717
		10.2542	8.09451	12.8629	10.0634	7.65697	9.6259	0.981393	0.945946	0.748347
		4.4888	15.2827	11.5099	3.28156	14.0013	11.3761	0.731055	0.916157	0.988372
		5.05071	6.05089	6.43423	5.03172	5.9068	6.12557	0.996241	0.976187	0.952029
		19.9261	3.10931	28.1254	18.8143	1.96893	28.0026	0.9442	0.633238	0.995634
		17.6717	16.7141	19.8636	17.0641	16.189	19.6893	0.965616	0.968583	0.991228
		8.19149	8.97226	14.6446	6.78189	6.34434	14.2201	0.827919	0.707107	0.971015
		13.7686	19.5295	7.58475	13.1262	19.033	6.34434	0.953342	0.97458	0.836461
		12.3174	12.0344	12.4161	11.5948	12.0324	12.0324	0.941339	0.999835	0.969097
5 V/cm	EGTA 2.5mM	7.4671	5.59043	10.7732	7.4382	2.84402	10.501	0.99613	0.508729	0.974732
		6.10209	3.25226	1.66611	-1.53139	2.18771	0.656312	-0.250962	0.672673	0.393919
		10.2915	1.98105	2.44593	10.2822	1.96893	2.40648	0.999096	0.993884	0.98387
		7.33452	2.63435	4.98874	7.00066	1.96893	4.81295	0.95448	0.747409	0.964764
		7.35407	7.4895	3.13232	6.34434	7.4382	1.31262	0.862698	0.993151	0.419058
		5.53883	2.18771	5.48674	5.46926	1.75016	0.437541	0.987441	0.8	0.0797452
		1.98105	4.37541	1.75016	0.218771	2.62525	0	0.110432	0.6	0
		1.76378	2.28403	2.49437	1.75016	-0.656312	1.53139	0.992278	-0.287348	0.613941
		1.09385	3.73835	3.52757	0.656312	1.31262	3.06279	0.6	0.351123	0.868243
		1.86918	3.07059	3.56133	-0.656312	0.218771	3.50033	-0.351123	0.0712471	0.982872
5 V/cm	EGTA2.5mM in the anode	8.88226	5.71453	8.26874	7.32881	3.60971	5.79742	0.825106	0.631673	0.701125
		4.17423	1.31262	1.31262	4.15664	0	0	0.995785	0	0
		1.56064	6.55696	6.1745	1.53139	5.57865	3.06279	0.981259	0.850798	0.496038
		1.98181	5.03796	4.95535	1.75016	-4.70357	3.93787	0.883116	-0.933625	0.794671
		2.20471	6.69957	0.581391	1.42201	6.6725	-0.437541	0.644986	0.99596	-0.752577
		0.910267	5.36016	5.07464	0.765697	3.17217	4.37541	0.841178	0.591806	0.862211
		1.65677	4.04615	4.09811	1.31262	3.93787	3.39094	0.792278	0.97324	0.827441
		2.45143	1.09522	7.0205	1.53139	1.09385	6.23496	0.624695	0.998752	0.888108
		4.26918	5.59966	2.73682	4.26602	4.15664	1.85955	0.999261	0.742302	0.679457
		1.35413	11.732	1.20448	0.984467	5.57865	0.765697	0.727013	0.475507	0.635707
5 V/cm	EGTA2.5mM in the cathode	10.0773	24.0234	15.8383	9.86117	23.6149	15.8298	0.97855	0.982994	0.999463
		6.64655	8.8384	3.52964	4.15207	8.82315	3.37356	0.624695	0.998274	0.955779
		6.48761	6.82649	6.48761	5.19009	6.74711	6.2281	0.8	0.988372	0.96
		8.884	22.9555	8.14447	8.82315	22.8364	7.52563	0.993151	0.994811	0.924017
		19.4974	21.426	5.99112	19.2033	20.5008	5.9686	0.984917	0.95682	0.996241
		7.85403	10.2266	6.44595	7.78513	5.9686	4.93058	0.991228	0.583636	0.764911
		8.70017	10.266	4.4192	8.30414	9.86117	2.85455	0.95448	0.960564	0.645942
		16.8278	9.14177	14.4206	16.0893	9.08265	12.4562	0.956112	0.993533	0.863779
		26.4491	18.505	14.8553	25.4314	17.9058	14.0132	0.961524	0.967617	0.943312
		30.0588	13.7341	9.0082	26.9885	12.7157	6.74711	0.897854	0.925848	0.748997
5 V/cm	2.3mA	11.8419	2.63435	8.79447	-11.5948	2.62525	8.75082	-0.979134	0.996546	0.995037
		8.37351	6.00723	13.0568	-2.84402	1.09385	1.96893	-0.339644	0.182089	0.150798
		2.63435	5.14925	3.52757	1.75016	-1.09385	3.50033	0.664364	-0.21243	0.992278
		20.4875	11.8581	3.56133	-10.2822	7.21943	-3.50033	-0.501878	0.608819	-0.982872
		4.93569	5.97127	3.82066	-4.81295	-0.875082	3.7191	-0.975133	-0.146549	0.973417
		14.8796	6.57768	6.66802	11.1573	-0.437541	5.03172	0.749838	-0.066519	0.754606
		5.03648	5.29135	6.26845	5.03172	5.25049	3.06279	0.999056	0.992278	0.488603
		12.9241	12.3755	0.978371	12.9075	12.2511	0.875082	0.99871	0.989949	0.894427
		15.2654	16.5414	4.68189	6.56312	5.68803	3.7191	0.429934	0.343866	0.794358
		9.40713	11.9506	6.95264	9.40713	4.81295	-1.53139	1	0.402739	-0.220261
5 V/cm	La3+	5.77571	1.76378	1.76378	5.25049	1.75016	0.218771	0.909065	0.992278	0.124035
		9.28165	2.35623	4.37541	9.18836	-0.875082	0	0.989949	-0.371391	0
		2.01696	11.2916	5.03172	-1.31262	9.18836	5.03172	-0.650791	0.813733	1
		5.46926	3.45907	7.27227	-3.28156	2.84402	7.21943	-0.6	0.822192	0.992734
		13.4593	2.49437	6.00723	9.40713	-0.656312	-5.03172	0.698933	-0.263117	-0.837611
		1.70865	6.16452	16.4936	1.31262	2.84402	15.3139	0.768221	0.461353	0.928477
		5.92299	6.26463	7.33779	-0.437541	1.31262	7.21943	-0.0738717	0.209529	0.98387
		3.87662	4.20244	4.15088	1.09385	3.28156	3.93787	0.282166	0.780869	0.948683
		5.07434	7.93024	4.15088	0.656312	7.21943	1.31262	0.129339	0.910366	0.316228
		6.90775	6.78541	4.42977	1.31262	0.218771	2.40648	0.190022	0.0322413	0.543251
5 V/cm	Gd2+	2.87748	11.6443	11.9686	0.437541	5.03172	11.3761	0.152057	0.43212	0.950495
		14.5017	6.85209	4.20244	2.84402	6.56312	-2.62525	0.196116	0.957826	-0.624695
		3.77656	5.67961	3.40327	-0.656312	1.53139	2.40648	-0.173785	0.26963	0.707107
		7.00407	10.6683	15.3701	6.78189	10.2822	1.31262	0.968277	0.963811	0.0854011
		18.5891	10.9647	8.33053	8.31328	-5.25049	1.96893	0.447214	-0.478852	0.236352
		7.35407	13.3181	14.6036	2.84402	-8.96959	14.4389	0.386727	-0.67349	0.988716
		5.20012	9.79594	21.676	-1.96893	-8.96959	0.875082	-0.378633	-0.915644	0.0403711
		8.7754	7.96337	7.96337	-8.75082	2.18771	7.65697	-0.997199	0.274721	0.961524
		14.467	4.42436	4.42436	-5.03172	0.656312	4.37541	-0.347807	0.14834	0.988936
		2.06388	4.84269	10.1156	-1.09385	4.59418	-3.7191	-0.529999	0.948683	-0.367659
5 V/cm	Ni2+	6.38945	10.1699	9.39695	3.93787	9.6259	9.18836	0.616308	0.94651	0.977802
		0.978371	10.3956	17.2593	-0.437541	10.2822	8.75082	-0.447214	0.98909	0.50702
		8.31328	2.87748	4.37541	8.31328	2.84402	0	1	0.988372	0
		6.78541	6.19549	2.36636	6.78189	4.59418	-1.96893	0.99948	0.741536	-0.83205
		6.12948	4.51007	7.21611	6.12557	1.75016	7.00066	0.999363	0.388057	0.970143
		5.14925	10.7621	5.40323	5.03172	9.6259	5.03172	0.977176	0.894427	0.931243
		9.12826	9.53097	2.06388	6.34434	5.03172	1.75016	0.695022	0.527934	0.847998
		7.38006	11.5141	3.18535	7.21943	7.21943	0.875082	0.978234	0.627009	0.274721
		2.85242	3.06279	6.52655	2.40648	3.06279	4.15664	0.843661	1	0.636881
		5.60326	9.86653	3.18535	3.50033	9.84467	0.875082	0.624695	0.997785	0.274721
5 V/cm	Sr2+	1.95674	13.1717	8.90802	0.875082	8.75082	8.09451	0.447214	0.664364	0.908677
		10.0848	22.4866	6.16063	9.84467	21.4395	6.12557	0.976187	0.953436	0.994309
		18.8104	15.718	20.3562	15.7515	15.5327	20.3457	0.837379	0.98821	0.99948
		11.2768	13.2171	7.27227	3.50033	11.5948	7.21943	0.310402	0.877262	0.992734
		6.81357	12.9093	19.744	6.78189	12.9075	19.033	0.99535	0.999856	0.963993
		8.12107	13.3522	17.6974	7.21943	10.9385	17.5016	0.888975	0.819232	0.988936
		8.23519	15.5712	13.009	5.25049	15.5327	12.2511	0.637568	0.99753	0.941742
		19.7924	20.4536	12.1018	19.2518	17.2829	7.87574	0.972687	0.84498	0.650791
		16.8624	8.57681	9.95105	6.56312	6.78189	5.46926	0.389217	0.790724	0.549617
		28.9208	10.3933	17.5808	27.5651	8.96959	16.8453	0.953124	0.863014	0.958168
5 V/cm	Nifedipine	17.4688	9.59602	11.3466	16.189	8.75082	10.7198	0.926739	0.911922	0.944757
		12.4449	20.3774	5.89058	12.2511	19.6893	5.03172	0.984428	0.966235	0.854199
		7.03135	21.7234	20.2702	7.00066	21.4395	19.2518	0.995634	0.986933	0.949757
		12.1018	9.55604	6.86953	11.8136	9.18836	6.78189	0.976187	0.961524	0.987241
		17.8924	12.8405	16.7784	17.5016	11.8136	10.7198	0.978159	0.920024	0.638901
		13.7756	18.3975	18.8155	12.9075	18.3767	17.2829	0.93698	0.998868	0.918543
		6.81357	9.06513	10.5578	5.03172	8.53205	8.75082	0.738485	0.941195	0.828849
		9.97987	18.1593	9.2868	8.96959	14.6576	6.78189	0.898768	0.80717	0.730271
		10.9407	11.2937	18.0403	10.9385	7.87574	16.6266	0.9998	0.697355	0.921635
		19.9669	14.5445	5.89058	19.9081	13.5638	5.46926	0.997054	0.932568	0.928477
5 V/cm	BAPTA	7.54148	4.00799	14.8737	7.54148	7.54148	14.8675	1	0.806405	0.99958
		6.47847	11.0312	10.6107	6.46412	6.46412	10.3426	0.997785	0.976644	0.974732
		31.333	27.5937	1.77682	31.2433	31.2433	1.72377	0.997135	0.999512	0.970143
		33.3005	6.7453	4.81807	33.1825	33.1825	4.74036	0.996456	0.894427	0.98387
		15.5736	6.17014	25.2937	15.083	15.083	24.9946	0.968493	0.977802	0.988174
		9.32767	1.73718	6.30781	9.26524	9.26524	6.24865	0.993307	0.496139	0.990621
		12.0741	22.2895	12.7201	12.0664	12.0664	11.42	0.999363	0.957024	0.897789
		19.354	22.0918	14.8784	18.9614	18.9614	14.652	0.979715	0.936329	0.984784
		7.29107	13.5815	14.2276	6.89507	6.89507	14.2211	0.945687	0.999496	0.999541
		6.46771	17.158	7.32918	6.46412	6.46412	7.32601	0.999445	0.992083	0.999568
5 V/cm	2-APB	7.43176	6.3141	8.44466	5.03172	6.12557	5.03172	0.677057	0.970143	0.595847
		18.994	10.6323	7.31165	10.2822	6.34434	4.59418	0.54134	0.596703	0.628337
		4.79801	12.1767	6.58132	4.37541	11.5948	6.34434	0.911922	0.952215	0.963993
		7.42854	9.74696	10.3657	1.75016	6.78189	7.4382	0.2356	0.695795	0.717581
		2.06388	8.02324	6.56676	1.75016	7.21943	6.56312	0.847998	0.899814	0.999445
		2.64341	7.58159	3.28156	1.09385	5.25049	2.62525	0.413803	0.692532	0.8
		2.63435	8.84872	8.35348	1.75016	8.75082	5.9068	0.664364	0.988936	0.707107
		7.45106	2.94326	4.4888	7.4382	1.96893	3.28156	0.998274	0.668965	0.731055
		3.7191	4.79801	3.33939	3.28156	1.96893	2.84402	0.882353	0.410365	0.851658
		11.4202	5.29135	3.8951	10.9385	5.25049	3.06279	0.957826	0.992278	0.786318
5 V/cm	SKF96365	4.93569	8.26999	11.2001	1.09385	5.03172	10.9385	0.221621	0.608432	0.976644
		4.59939	9.34588	9.97747	1.96893	3.28156	9.6259	0.428086	0.351123	0.964764
		3.7191	18.0244	7.73471	0	17.9392	7.65697	0	0.995275	0.989949
		6.7536	4.63566	3.33221	2.84402	4.37541	3.06279	0.421111	0.943858	0.919145
		6.09424	8.06786	3.52757	5.68803	6.12557	-3.50033	0.933346	0.759257	-0.992278
		3.94394	6.05089	3.93787	1.31262	5.9068	0	0.33282	0.976187	0
		2.32556	1.31262	13.6271	-1.75016	0	13.5638	-0.752577	0	0.99535
		5.25505	5.60753	6.16063	0.218771	5.25049	6.12557	0.0416305	0.936329	0.994309
		18.0999	10.4002	2.32556	12.6887	10.0634	1.53139	0.701038	0.967617	0.658505
		11.5948	11.6955	12.2687	6.12557	11.5948	12.2511	0.528302	0.991391	0.998568
5 V/cm	AG1478	5.34087	13.0035	1.75016	3.06279	12.6887	1.75016	0.573462	0.97579	1
		3.91349	7.81779	3.25226	1.75016	7.4382	2.40648	0.447214	0.951445	0.73994
		6.6212	2.35623	6.64285	6.56312	2.18771	6.34434	0.991228	0.928477	0.955064
		10.8065	1.85633	5.03648	3.93787	-1.31262	5.03172	0.364399	-0.707107	0.999056
		7.33452	4.16239	7.64133	7.00066	-0.218771	7.4382	0.95448	-0.0525588	0.973417
		3.93787	2.63435	3.56133	0	1.75016	2.62525	0	0.664364	0.737154
		8.85953	7.12601	1.09385	7.4382	2.18771	0	0.83957	0.307003	0
		10.2985	2.18771	6.71094	10.0634	1.75016	6.34434	0.977176	0.8	0.945373
		5.35988	3.94394	2.63435	4.04725	3.93787	0.218771	0.755102	0.99846	0.0830455
		6.43423	4.98874	7.33779	6.12557	4.81295	6.56312	0.952029	0.964764	0.894427
5 V/cm	LY294002	4.30928	11.1766	0.489186	1.75016	8.53205	0.437541	0.406138	0.763386	0.894427
		18.2539	9.88349	2.06388	12.9075	8.75082	1.09385	0.707107	0.885398	0.529999
		4.38088	21.0202	2.15464	4.37541	21.002	1.96893	0.998752	0.999133	0.913812
		8.06786	8.92412	6.05089	6.12557	8.75082	3.93787	0.759257	0.980581	0.650791
		2.76725	7.84224	8.49551	2.62525	6.78189	1.75016	0.948683	0.864789	0.20601
		4.99353	1.09385	8.66839	2.40648	0.656312	5.9068	0.481919	0.6	0.681419
		3.39623	7.2459	5.40323	3.28156	6.34434	5.03172	0.966235	0.875578	0.931243
		10.2845	13.5602	7.40272	6.34434	12.9075	2.40648	0.616882	0.951861	0.32508
		2.85242	21.4897	6.79599	2.84402	17.5016	3.7191	0.997054	0.814421	0.547249
		1.09385	8.60188	4.37541	0.875082	8.53205	2.62525	0.8	0.991882	0.6
5 V/cm	Y27632	15.2278	19.8711	12.5393	11.3529	13.073	11.1809	0.745537	0.657892	0.891667
		12.2239	8.84657	9.97381	11.8689	7.91262	8.42866	0.970965	0.894427	0.845079
		17.0926	13.6586	10.6398	15.9972	13.5891	8.77268	0.935915	0.994912	0.824513
		9.11671	17.0926	8.172	4.81638	15.9972	7.05255	0.528302	0.935915	0.863014
		3.4617	12.1108	22.5022	3.09624	11.8689	15.9972	0.894427	0.980031	0.710919
		17.0093	9.62353	16.5571	14.9652	8.76807	16.5133	0.879821	0.911108	0.997352
		10.124	3.70528	19.0966	9.97678	3.44027	19.0935	0.98546	0.928477	0.999838
		7.55685	12.9136	13.4446	7.39658	9.63275	13.417	0.978791	0.745938	0.997952
		16.2941	7.80911	18.9011	15.9972	7.27937	17.5454	0.98178	0.932164	0.971252
		11.9187	20.1403	18.9011	8.89579	19.7815	18.4054	0.746374	0.982189	0.973774
5 V/cm	U0126	15.5346	13.0213	13.0153	13.3898	12.2083	12.7991	0.861934	0.937566	0.983382
		12.2337	15.5108	11.2858	10.2392	12.996	11.2238	0.83697	0.837863	0.994505
		16.451	9.60017	9.79212	16.1465	8.66398	9.45161	0.981491	0.902481	0.965226
		19.5426	16.7789	19.5426	19.1001	16.7372	19.4939	0.977358	0.997518	0.99751
		19.3332	10.1365	17.8156	19.297	8.86088	16.7372	0.998131	0.874157	0.93947
		10.0809	14.0965	18.7218	9.84543	13.7836	18.1156	0.976644	0.977802	0.967617
		8.55816	9.97065	9.93364	7.87634	9.84543	6.30107	0.920331	0.987441	0.634317
		9.43724	6.83531	17.3782	8.66398	5.11962	16.3434	0.918062	0.748997	0.940453
		13.993	8.30058	8.5491	13.9805	7.67943	5.31653	0.999109	0.925169	0.621882
		6.04031	9.21902	2.99922	5.71035	8.66398	2.75672	0.945373	0.939793	0.919145
5 V/cm	CB	5.36322	5.81288	9.39695	5.25049	5.46926	8.53205	0.97898	0.940887	0.907959
		2.94326	3.28156	7.96337	1.96893	2.62525	7.65697	0.668965	0.8	0.961524
		1.40081	2.44593	9.34588	-0.875082	0.437541	8.96959	-0.624695	0.178885	0.959737
		4.64082	4.39723	6.66443	4.59418	4.37541	6.12557	0.989949	0.995037	0.919145
		1.40081	2.18771	5.40323	1.09385	2.18771	5.03172	0.780869	1	0.931243
		2.44593	10.1981	7.33452	-2.18771	9.40713	2.18771	-0.894427	0.922441	0.298275
		1.88194	10.9473	9.23253	1.53139	10.9385	8.96959	0.813733	0.999201	0.97152
		2.23103	7.55313	2.32556	2.18771	7.4382	1.53139	0.980581	0.984784	0.658505
		4.1796	9.56855	5.87023	3.06279	9.40713	5.25049	0.732793	0.98313	0.894427
		5.81288	1.33073	1.66611	-5.46926	1.31262	0.656312	-0.940887	0.986394	0.393919
5 V/cm	BB	4.74525	1.37969	7.62414	0.215471	1.07735	5.1713	0.0454077	0.780869	0.67828
		1.29282	2.5128	5.97519	1.29282	1.29282	5.38677	1	0.514496	0.901523
		5.216	1.52361	2.15471	3.23206	-0.215471	-1.29282	0.619644	-0.141421	-0.6
		4.56574	3.18139	0.914165	-4.30942	-2.80112	0.646412	-0.943858	-0.880471	0.707107
		2.40904	1.52361	1.73718	-2.37018	0.215471	-0.861883	-0.98387	0.141421	-0.496139
		5.17579	2.60354	8.28933	5.1713	-1.07735	1.29282	0.999133	-0.413803	0.155963
		1.52361	2.40904	2.16545	-1.5083	2.37018	0.215471	-0.989949	0.98387	0.0995037
		2.89084	1.98654	2.29049	-1.29282	0.430942	1.72377	-0.447214	0.21693	0.752577
		1.37969	3.88446	1.77682	-0.861883	-0.215471	-1.72377	-0.624695	-0.05547	-0.970143
		2.45675	3.34501	5.01172	-0.646412	-0.861883	2.15471	-0.263117	-0.257663	0.429934
