# Supplementary material for: Calcium Ion Flow Permeates Cells through SOCs to Promote Cathode-Directed Galvanotaxis
Source: PLoS One. 2015 Oct 8;10(10):e0139865. doi: 10.1371/journal.pone.0139865 (PMC4598171; doi:10.1371/journal.pone.0139865)
Supplement: S4 Table — (XLSX) [file pone.0139865.s011.xlsx]

## Sheet: Sheet1
S4 Table. Raw data of Fig. 7.
EF	Condition	Mean Speed (μm/h)			Vector Speed (μm/h)			Direction (cosθ)
		team1	team2	team3	team1	team2	team3	team1	team2	team3
5 V/cm	DMSO	6.81357	10.4576	3.94394	6.78189	10.0634	3.28156	0.99535	0.962309	0.83205
		7.27227	7.43176	2.55128	6.78189	5.46926	1.31262	0.932568	0.735931	0.514496
		7.4831	6.31031	5.89058	7.21943	3.50033	5.46926	0.964764	0.5547	0.928477
		3.45907	4.65112	5.29135	2.84402	3.06279	5.25049	0.822192	0.658505	0.992278
		9.28422	7.68193	11.7608	7.65697	7.21943	11.1573	0.824729	0.939793	0.948683
		9.21177	4.85749	10.9385	9.18836	3.93787	10.501	0.997459	0.810679	0.96
		4.22516	7.27227	2.55128	3.93787	5.03172	2.18771	0.932005	0.691905	0.857493
		11.0906	6.3141	8.81892	10.2822	6.12557	8.75082	0.92711	0.970143	0.992278
		9.83251	3.07059	6.29892	9.18836	0.218771	5.9068	0.934488	0.0712471	0.937749
		6.3782	2.87748	12.2687	6.34434	2.84402	10.501	0.994692	0.988372	0.855916
0 V/cm	DMSO	2.28403	5.62457	1.38363	0.656312	1.31262	1.31262	0.287348	0.233373	0.948683
		0.788788	4.4888	4.72261	0.437541	3.06279	1.09385	0.5547	0.682318	0.231621
		0.437541	1.54694	5.67961	-0.437541	1.53139	-5.46926	-1	0.989949	-0.962964
		1.54694	7.04495	5.77571	0.218771	5.68803	-5.25049	0.141421	0.807391	-0.909065
		8.12107	2.32556	1.53139	-7.21943	-1.75016	0	-0.888975	-0.752577	0
		6.29892	2.15464	5.05071	-5.9068	-1.96893	1.53139	-0.937749	-0.913812	0.303204
		4.67678	1.54694	0.875082	-0.875082	1.53139	0.875082	-0.187112	0.989949	1
		0.489186	6.73941	0.489186	-0.218771	5.46926	0.437541	-0.447214	0.811534	0.894427
		1.31262	6.37069	3.09388	1.31262	6.12557	-2.18771	1	0.961524	-0.707107
		3.77656	7.4831	0.978371	-3.7191	-1.96893	0.875082	-0.984784	-0.263117	0.894427
5 V/cm	Ni2+	0.885968	1.26826	2.19082	-0.567183	-1.2478	0.794056	-0.640184	-0.98387	0.362446
		3.45004	2.74366	1.88796	-2.38217	0.34031	1.02093	-0.690476	0.124035	0.540758
		0.760956	1.04583	4.34182	-0.34031	1.02093	1.47468	-0.447214	0.976187	0.339644
		6.30058	6.43396	3.07118	-5.78526	-1.02093	3.06279	-0.918211	-0.158678	0.997268
		1.20585	2.39295	1.18431	0.794056	1.2478	-0.34031	0.658505	0.52145	-0.287348
		4.27612	0.885968	4.0282	3.97028	-0.567183	2.15529	0.928477	-0.640184	0.535052
		2.78093	4.2701	2.20254	0.567183	-3.28966	-2.15529	0.203954	-0.770394	-0.97855
		5.35079	3.87183	3.20245	-2.83591	-0.34031	-1.2478	-0.529999	-0.0878938	-0.38964
		4.83005	2.49818	1.07016	-0.794056	-1.92842	-0.567183	-0.164399	-0.77193	-0.529999
		1.68636	3.22647	3.09622	-0.567183	0.567183	1.47468	-0.336336	0.175791	0.476283
5 V/cm	SKF96365	1.8315	2.06953	2.90886	0.861883	1.29282	0	0.470588	0.624695	0
		1.6016	1.84413	3.65825	1.07735	0.215471	0.861883	0.672673	0.116841	0.2356
		1.8315	4.91467	2.35298	0	2.15471	0.646412	0	0.438424	0.274721
		1.8315	1.79307	2.50586	0	1.5083	-1.07735	0	0.841178	-0.429934
		1.94223	3.06431	1.8315	1.93924	3.01659	0	0.99846	0.984428	0
		4.34829	6.81804	3.23386	-3.23206	-0.646412	2.80112	-0.743294	-0.0948091	0.866186
		3.58129	4.12923	8.522	-0.430942	1.07735	0.430942	-0.120331	0.260909	0.0505681
		5.10466	1.16534	2.9406	-0.646412	0.646412	0.430942	-0.126632	0.5547	0.146549
		1.61603	0.868591	4.49012	1.29282	0.430942	3.87847	0.8	0.496139	0.863779
		1.63033	1.29731	2.35298	0.215471	0.861883	-0.646412	0.132164	0.664364	-0.274721
5 V/cm	SiRNA	3.0662	4.30133	1.53121	-0.969619	1.61603	0.969619	-0.316228	0.375705	0.633238
		1.90908	2.18148	3.19958	1.8315	1.8315	2.26244	0.959366	0.83957	0.707107
		1.4047	1.1092	2.48026	-1.18509	0.969619	-2.47791	-0.843661	0.874157	-0.999056
		1.90908	3.34153	4.10244	-0.538677	-0.107735	3.77074	-0.282166	-0.0322413	0.919145
		1.22837	4.48107	3.17042	-0.969619	4.41715	-0.538677	-0.789352	0.985736	-0.169907
		2.04981	9.02023	1.98069	0.107735	-1.18509	1.8315	0.0525588	-0.131381	0.924678
		5.54602	3.82119	3.96431	-0.754148	2.47791	-2.90886	-0.13598	0.648466	-0.733761
		2.07233	2.59013	3.12618	2.04697	-0.754148	0.107735	0.987763	-0.291162	0.0344623
		3.80902	1.83467	3.82119	3.77074	-1.18509	2.47791	0.989949	-0.645942	0.648466
		1.83467	2.32569	2.28541	-0.107735	0.538677	2.26244	-0.058722	0.231621	0.989949
5 V/cm	AG1478	1.09806	2.43205	5.55004	-0.301659	-0.301659	4.0724	-0.274721	-0.124035	0.733761
		2.17529	1.90786	0.95393	1.80995	-0.603318	0.301659	0.83205	-0.316228	0.316228
		7.06166	3.37265	1.51582	2.41327	3.31825	0.15083	0.341743	0.98387	0.0995037
		4.54746	1.5083	1.49314	-0.452489	0	1.05581	-0.0995037	0	0.707107
		1.71972	2.41327	2.77297	-1.65913	0	1.05581	-0.964764	0	0.38075
		1.51582	1.0118	2.22697	-0.15083	0.904977	1.05581	-0.0995037	0.894427	0.4741
		1.90786	1.68633	1.53817	-0.603318	0.754148	-1.5083	-0.316228	0.447214	-0.980581
		1.43089	1.82248	2.84585	0.452489	1.65913	-1.5083	0.316228	0.910366	-0.529999
		2.13305	1.96658	1.14868	2.11161	-1.96078	1.05581	0.989949	-0.997054	0.919145
		1.83492	1.96658	2.11699	1.80995	-0.15083	-0.15083	0.986394	-0.0766965	-0.0712471
5 V/cm	LY294002	1.92723	2.75937	2.89886	-0.861883	1.72377	1.93924	-0.447214	0.624695	0.668965
		3.53398	3.7071	7.47966	2.15471	2.15471	5.60224	0.609711	0.581238	0.748997
		5.60224	1.16035	3.06242	5.1713	1.07735	1.93924	0.923077	0.928477	0.633238
		1.5083	4.62635	4.44204	1.5083	4.09395	3.44753	1	0.884918	0.776114
		1.07735	2.7425	2.80112	0	1.93924	2.80112	0	0.707107	1
		4.09395	4.36295	1.85355	0	1.5083	1.5083	0	0.345705	0.813733
		4.54536	3.88446	0.861883	3.87847	3.87847	0	0.853282	0.99846	0
		2.80112	6.33719	3.663	2.58565	1.93924	3.663	0.923077	0.306009	1
		5.10807	4.8421	3.23206	4.52489	-1.72377	3.23206	0.885832	-0.355995	1
		9.47337	2.13305	3.34501	9.04977	-1.5083	-0.861883	0.955286	-0.707107	-0.257663
5 V/cm	Y27632	11.2891	4.91821	8.71525	4.52489	2.37018	8.61883	0.400819	0.481919	0.988936
		9.48316	8.96731	7.10727	9.48072	7.32601	6.89507	0.999742	0.816968	0.970143
		5.49345	12.9731	3.81207	5.38677	12.9282	2.58565	0.980581	0.996546	0.67828
		2.45675	3.29607	7.76891	2.37018	3.23206	7.32601	0.964764	0.980581	0.94299
		1.36276	6.84777	2.80112	1.29282	6.24865	0	0.948683	0.912509	0
		9.00348	9.11368	4.14466	8.40336	9.04977	4.09395	0.933346	0.992988	0.987763
		3.04722	11.8587	2.60354	2.15471	11.8509	1.07735	0.707107	0.999339	0.413803
		6.40641	4.02533	4.66135	4.74036	3.87847	2.58565	0.73994	0.963518	0.5547
		12.4992	4.02533	12.4973	12.4973	3.87847	12.4973	0.999851	0.963518	1
		6.48206	1.95117	4.87555	6.24865	0.215471	3.44753	0.963993	0.110432	0.707107
5 V/cm	U0126	7.86395	10.6979	9.72249	7.75695	7.34871	9.48072	0.986394	0.686933	0.975133
		8.05065	5.12168	9.1746	7.75695	4.74036	9.04977	0.963518	0.925547	0.986394
		6.89843	6.09824	5.18027	5.38677	5.1713	4.95583	0.780869	0.847998	0.956674
		9.71771	10.1294	6.74874	8.72442	10.1271	6.46412	0.897785	0.999774	0.957826
		10.9021	10.9233	2.93072	10.3426	10.1271	2.80112	0.948683	0.92711	0.955779
		3.47436	5.53974	6.21513	2.71792	5.38677	5.1713	0.782278	0.972387	0.83205
		9.68421	5.88121	7.59057	9.04977	5.81771	6.24865	0.934488	0.989203	0.823213
		8.00728	7.615	4.11656	7.32601	6.89507	4.09395	0.914918	0.905459	0.994505
		10.4609	8.8343	12.1316	8.8343	8.61883	10.1271	0.844509	0.97561	0.834773
		9.74395	6.38099	6.59566	9.26524	6.24865	5.1713	0.950871	0.97926	0.784046
5 V/cm	BB	5.40398	2.81971	1.29282	-2.15471	2.80112	1.29282	-0.398726	0.993409	1
		1.5083	0.481807	0.969619	0	-0.430942	0.969619	0	-0.894427	1
		2.16545	0.975586	0.761804	-0.215471	0.107735	-0.107735	-0.0995037	0.110432	-0.141421
		1.2564	1.46536	1.95117	0.646412	1.18509	0.215471	0.514496	0.808736	0.110432
		0.481807	0.969619	0.920492	-0.215471	0	0.861883	-0.447214	0	0.936329
		2.87474	1.31066	1.53121	-2.80112	0.215471	0.969619	-0.974391	0.164399	0.633238
		0.861883	3.82574	1.64098	0	-2.04697	0.646412	0	-0.535052	0.393919
		2.93072	1.01637	1.79307	2.80112	0.861883	0.969619	0.955779	0.847998	0.540758
		0.914165	1.07735	1.44943	0.646412	0.861883	0.969619	0.707107	0.8	0.668965
		0.646412	2.12487	1.98654	0	-1.8315	1.93924	0	-0.861934	0.976187
5 V/cm	CB	1.52361	6.09919	3.5043	1.5083	3.55527	2.47791	0.989949	0.582908	0.707107
		2.33067	1.14524	2.71271	1.29282	0.861883	2.69339	0.5547	0.752577	0.992877
		3.34501	2.45675	3.141	-0.861883	-0.646412	2.90886	-0.257663	-0.263117	0.926092
		3.23924	1.92723	3.84541	-0.215471	1.72377	0.754148	-0.066519	0.894427	0.196116
		0.430942	2.13849	2.24183	0.430942	1.40056	1.8315	1	0.654931	0.816968
		1.31066	0.926775	0.920492	0.215471	0.538677	0.861883	0.164399	0.581238	0.936329
		1.36276	0.784326	0.776891	1.29282	0.754148	0.430942	0.948683	0.961524	0.5547
		2.12214	2.67609	2.97981	0.861883	2.04697	2.90886	0.406138	0.764911	0.976187
		0.655329	3.1373	1.43737	0.646412	0.861883	0.323206	0.986394	0.274721	0.22486
		2.05828	1.53121	1.97776	2.04697	1.18509	0.969619	0.994505	0.773957	0.490261
